# Supplementary material for: Positional Bias of MHC Class I Restricted T-Cell Epitopes in Viral Antigens Is Likely due to a Bias in Conservation
Source: PLoS Comput Biol. 2013 Jan 24;9(1):e1002884. doi: 10.1371/journal.pcbi.1002884 (PMC3554532; doi:10.1371/journal.pcbi.1002884)
Supplement: Table S1 — Contingency table of number of peptides with positive and negative T-cell assay outcomes after binning based on their normalized positions. The bins cover the range [0..1] and each bin has a fixed width of 0.2. (XLS) [file pcbi.1002884.s004.xls]

## Sheet: Sheet1
Bin	Positive	Negative	Total
1	475	2462	2937
2	475	1978	2453
3	535	1940	2475
4	513	2067	2580
5	396	2133	2529
Total	2394	10580	12974
